# Supplementary material for: Perivascular cells function as key mediators of mechanical and structural changes in vascular capillaries
Source: Sci Adv. 2025 Jan 10;11(2):eadp3789. doi: 10.1126/sciadv.adp3789 (PMC11721577; doi:10.1126/sciadv.adp3789)
Supplement: Supplementary file 2 — Movies S1 to S10 [file sciadv.adp3789_movies_s1_to_s10.zip]

Archive with 10 entries (10 files):
- adp3789_movie_s1.mp4
- adp3789_movie_s2.mp4
- adp3789_movie_s3.mp4
- adp3789_movie_s4.mp4
- adp3789_movie_s5.mp4
- adp3789_movie_s6.mp4
- adp3789_movie_s7.mp4
- adp3789_movie_s8.mp4
- adp3789_movie_s9.mp4
- adp3789_movie_s10.mp4
