# Supplementary material for: Perivascular cells function as key mediators of mechanical and structural changes in vascular capillaries
Source: Sci Adv. 2025 Jan 10;11(2):eadp3789. doi: 10.1126/sciadv.adp3789 (PMC11721577; doi:10.1126/sciadv.adp3789)
Supplement: Supplementary file 3 — Dataset S1 [file sciadv.adp3789_dataset_s1.zip]

Archive with 1 entries (1 files):
- adp3789_dataset_s1.xlsx
