# Supplementary material for: Perivascular cells function as key mediators of mechanical and structural changes in vascular capillaries
Source: Sci Adv. 2025 Jan 10;11(2):eadp3789. doi: 10.1126/sciadv.adp3789 (PMC11721577; doi:10.1126/sciadv.adp3789)
Supplement: Supplementary file 3 — Dataset S1 [file sciadv.adp3789_dataset_s1.zip › adp3789_dataset_s1.xlsx]

## Sheet: Gene dataset 
Nanostring gene panel
AAMP	ARHGAP32	CD46	COMP	EGLN2	FGFR2	HLA-DPB1	ITGB2	MAPKAPK3	NID2	PLA2G2A	RAC2	SIRT1	SYK	TP53	EDC3
ABI3BP	ARHGDIB	CD82	CREBBP	EGLN3	FGFR3	HMOX1	ITGB3	MCAM	NME1	PLA2G2D	RAF1	SKP1	SYNE1	TPM2	EIF2B4
ACHE	ASPN	CDC42	CRIP2	EIF2AK3	FGFR4	HOXA5	ITGB4	MED1	NME4	PLA2G3	RAMP1	SLC12A6	TACSTD2	TPSB2	ERCC3
ACTG2	ATPIF1	CDH1	CRISPLD2	EIF4E2	FGL2	HOXA7	ITGB6	MED23	NODAL	PLAU	RAMP2	SLC2A1	TAL1	TPSD1	FCF1
ACVR1	B3GNT3	CDH11	CSF2RB	EIF4EBP1	FHL1	HOXB13	ITGB7	MEG3	NOS2	PLAUR	RB1	SLC35A3	TBX1	TSHR	GPATCH3
ACVR1C	BAD	CDH13	CSPG4	ELF3	FIGF	HOXB3	ITGB8	MEOX2	NOS3	PLCG1	RBL1	SLC37A1	TBX4	TSPAN1	HDAC3
ACVRL1	BAG2	CDH2	CST7	ELK3	FLI1	HPSE	ITM2A	MET	NOTCH1	PLCG2	RBL2	SLC44A4	TBXA2R	TWIST1	MRPS5
ADAM15	BAI1	CDK14	CTNNB1	EMCN	FLT1	HRAS	JAG1	MFAP4	NOX5	PLEKHO1	RBM47	SLIT2	TCEB1	TWIST2	MTMR14
ADAM17	BAI3	CDKN1A	CTNND1	EMILIN1	FLT4	HSD17B12	JAM2	MGAT5	NPR1	PLS1	RBPJ	SLPI	TCEB2	TXNIP	NOL7
ADAM28	BCAS1	CDKN2A	CTSG	EMILIN3	FMOD	HSP90B1	JAM3	MGP	NR3C1	PLXDC1	RBX1	SMAD1	TCF20	TYMP	NUBP1
ADAM8	BGN	CDS1	CTSH	EMP3	FN1	HSPB1	JUN	MISP	NR4A1	PLXNC1	RELN	SMAD2	TCF3	UBA52	PRPF38A
ADAM9	BICC1	CEACAM1	CTSK	ENO1	FOXC2	HSPG2	KCNJ8	MMP1	NR4A3	PLXND1	RGCC	SMAD3	TCF4	UTS2	SAP130
ADAMTS1	BMP4	CEACAM5	CTSL	ENO2	FOXO4	HUNK	KDM1A	MMP10	NRCAM	PMP22	RHOA	SMAD4	TDGF1	VAMP8	SF3A3
ADAMTS12	BMP5	CEACAM6	CUL1	ENO3	FRAS1	IBSP	KDR	MMP12	NRP1	PNPLA6	RNH1	SMAD5	TEK	VASH1	TLK2
ADAMTS8	BMP7	CEP170	CX3CL1	ENPEP	FREM1	ICAM1	KIAA1462	MMP13	NRP2	POPDC3	ROBO4	SMAD9	TF	VAV2	TMUB2
ADAP1	BMPER	CEP295	CXADR	ENPP2	FREM2	ID1	KISS1	MMP14	NRXN1	POSTN	ROCK1	SMC3	TFDP1	VAV3	TRIM39
ADD1	BMPR1A	CFP	CXCL10	EP300	FST	ID2	KLK3	MMP17	NRXN3	PPFIBP2	ROCK2	SMOC1	TFPI2	VCAM1	USP39
ADM2	BMPR1B	CGN	CXCL11	EPAS1	FSTL1	ID4	KRAS	MMP2	NTRK1	PPL	RORA	SMURF1	TGFB1	VCAN	ZC3H14
ADRA2B	BMPR2	CHAD	CXCL12	EPCAM	FUT3	IFNG	KRIT1	MMP24	OAS1	PPP1R16B	RORB	SMURF2	TGFB2	VEGFA	ZKSCAN5
AEBP1	BNC2	CHD4	CXCL13	EPHA1	FXYD6	IGF1	KRT1	MMP3	OCLN	PPP2CB	RPS27A	SNAI1	TGFBI	VEGFB	ZNF143
AGGF1	BRMS1	CHI3L1	CXCL17	EPHA2	GALNT7	IGFBP4	KRT14	MMP9	OGN	PPP2R1A	RPS6KB1	SNAI2	TGFBR2	VEGFC	ZNF346
AGR2	BTG1	CHP1	CXCL8	EPHB1	GATA4	IGFBP7	KRT19	MMRN2	OLFML2B	PPP3R1	RPS6KB2	SNAI3	THBS1	VEZF1	NEG_A
AGRN	C1S	CHP2	CXCR2	EPHB3	GDF15	IL10RA	KRT7	MPDZ	OVOL2	PRELP	RRAS	SNRPF	THBS2	VHL	NEG_B
AGT	C3	CHRDL1	CXCR3	EPHB4	GDF5	IL11	LAD1	MRC1	P3H1	PRF1	RTN4	SOD1	THBS4	VIM	NEG_C
AHNAK	C3AR1	CHRNA7	CXCR4	EPN3	GDF6	IL13RA2	LAMA1	MS4A4A	P3H2	PRKCB	RUNX1	SORD	THY1	VIT	NEG_D
AKAP12	CADM1	CIB1	CYB561	EPS8L1	GIMAP4	IL15	LAMA3	MS4A6A	PCOLCE	PRKCG	RUNX1T1	SOX17	TIE1	VPS13A	NEG_E
AKAP2	CALCRL	CKMT1A	CYBB	ERBB2	GIMAP6	IL18	LAMA4	MT3	PDCD10	PRKCZ	S100A14	SOX2	TIMP1	VSIG4	NEG_F
AKT1	CALD1	CLDN1	CYP1B1	ERBB2IP	GJA5	IL1A	LAMA5	MTA1	PDCL3	PROK2	S100A7	SOX9	TIMP2	VWA1	NEG_G
AKT2	CAMK2A	CLDN3	DAG1	ERBB3	GLYR1	IL1B	LAMB3	MTBP	PDGFA	PROM1	S1PR1	SP1	TIMP4	VWA2	NEG_H
AKT3	CAMK2B	CLDN4	DCC	EREG	GPI	IL1RL1	LAMC1	MTDH	PDGFC	PRR15L	SACS	SPARC	TJP2	WARS	POS_A
ALB	CAMK2D	CLDN7	DCN	ERMP1	GPR124	IL1RN	LAMC2	MTOR	PDGFRB	PRSS22	SAMSN1	SPARCL1	TJP3	WIPF1	POS_B
ALDOA	CAMP	CLEC2B	DDR2	ESRP1	GPR56	IL6	LDHA	MUC1	PDK1	PRSS8	SCG2	SPDEF	TLR4	WNT5A	POS_C
ALOX5	CASP8	CLEC3B	DENND5A	ETV4	GPX1	ILK	LEFTY1	MYC	PDPN	PTEN	SCNN1A	SPHK2	TMC6	WNT5B	POS_D
AMH	CAV1	CLIC4	DENR	EVI2A	GREM1	INHBA	LGALS1	MYCL	PEBP4	PTGDS	SDC4	SPINK5	TMEM100	WWTR1	POS_E
ANG	CBLC	CLU	DESI1	EVPL	GRHL2	INHBE	LHFP	MYH11	PECAM1	PTGIS	SELE	SPINT1	TMEM30B	ZC3H12A	POS_F
ANGPT1	CCBE1	CMA1	DICER1	F11R	GSN	IRF6	LIFR	MYLK	PFKFB1	PTGS2	SEMA3E	SPOCK3	TMPRSS2	ZCCHC24
ANGPT2	CCDC80	CNN1	DLC1	F3	GTF2I	ISL1	LLGL2	MYO1D	PFKFB4	PTK2	SERINC5	SPP1	TMPRSS4	ZEB1
ANGPTL2	CCL11	COL18A1	DLG1	FAM174B	GZMK	ISLR	LOX	MYO5C	PGK1	PTK2B	SERPINA1	SRC	TMPRSS6	ZEB2
ANGPTL4	CCL21	COL1A1	DLL4	FAP	HAPLN1	ITGA1	LOXL2	NAA15	PIK3CA	PTK6	SERPINE1	SRF	TNC	ZFPM2
ANPEP	CCL5	COL1A2	DPT	FASLG	HAS1	ITGA11	LRG1	NAP1L3	PIK3CD	PTPRB	SERPINF1	SRGN	TNF	ZFYVE16
ANXA2P2	CCL7	COL3A1	DPYSL3	FBLN1	HDAC5	ITGA2	LTBP4	NCAM1	PIK3CG	PTPRC	SERPING1	SRPK2	TNFRSF12A	ZFYVE9
AP1M2	CCL8	COL4A1	DSC2	FBLN5	HDHD3	ITGA3	LUM	NCL	PIK3R1	PTPRM	SERPINH1	SRPX2	TNFRSF1A	AGK
APC	CCR2	COL4A2	DST	FBN1	HEG1	ITGA5	LY96	NDNF	PIK3R2	PTRF	SET	SSTR2	TNFSF10	AMMECR1L
APOD	CCR3	COL4A6	ECM1	FBN2	HGF	ITGA6	MAF	NDP	PIK3R5	PTTG1	SETD2	ST14	TNFSF12	CC2D1B
APOE	CD163	COL5A1	ECM2	FBP1	HIF1A	ITGA7	MAP2K1	NDRG1	PIK3R6	PTX3	SFRP1	STAB1	TNFSF13	CNOT10
APOH	CD24	COL5A2	ECSCR	FERMT2	HIPK1	ITGA8	MAP2K2	NF1	PITX2	PXDN	SFRP2	STAB2	TNMD	CNOT4
AQP1	CD2AP	COL6A1	EDN1	FGF18	HIPK2	ITGA9	MAP2K4	NF2	PKM	PYCARD	SH2B3	STAT1	TNN	COG7
ARAP2	CD34	COL6A2	EGF	FGF2	HK2	ITGAM	MAP3K7	NFAT5	PKN1	QKI	SH2D3A	STAT3	TNS1	DDX50
AREG	CD36	COL6A3	EGFL7	FGF9	HK3	ITGB1	MAPK1	NFATC2	PKNOX1	RAB25	SH3YL1	SULF1	TNXB	DHX16
	CD44	COL7A1	EGFR	FGFR1	HKDC1	ITGB1BP1	MAPK3	NFKB1	PLA2G10	RAC1	SHB	SV2B	TOM1L1	DNAJC14
